# Supplementary material for: Bilayer C60 Polymer/h-BN Heterostructures: A DFT Study of Electronic and Optic Properties
Source: Polymers (Basel). 2024 Jun 3;16(11):1580. doi: 10.3390/polym16111580 (PMC11175054; doi:10.3390/polym16111580)
Supplement: Supplementary file 1 [file polymers-16-01580-s001.zip]

Archive with 1 entries (1 files):
- polymers-2971963-supplementary.pdf
